# Supplementary material for: In Silico Genomic Analysis of Chloroplast DNA in Vitis Vinifera L.: Identification of Key Regions for DNA Coding
Source: Genes (Basel). 2025 May 31;16(6):686. doi: 10.3390/genes16060686 (PMC12192835; doi:10.3390/genes16060686)
Supplement: Supplementary file 1 [file genes-16-00686-s001.zip › 2025_Suplementary_Table.xlsx]

## Sheet: Table_S1
Supplementary Table S1 - Summary of the complete chloroplast genome characteristics of Vitis vinífera varieties.
Species	Subspecies	Cultivar/Variety	GenBank	Code	Place of origin	Length (bp)	%GC	LSC	IRb	SSC	IRa
								length	length	length	length
Vitis vinifera		Maxxa Muscat	NC_007957.1	VV-1_vini	USA	160928	37.4	89149	26353	19073	26353
Vitis vinifera		Muscat Hamburg	MN561034.1	VV-2_vini	China	160915	37.38	89135	26354	19072	26354
Vitis vinifera			MW592542.1	VV-3_vini	China	160978	37.39	89194	26356	19072	26356
Vitis vinifera		Maxxa	DQ424856.1	VV-4_vini	Usa	160928	37.4	89149	26353	19073	26353
Vitis vinifera		Krasnostop Zolotovsky	OR500062.1	VV-5_vini	Rusia	160927	37.38	89147	26354	19072	26354
Vitis vinifera	caucasica	Aladasturi	LC718894.1	VVSC-1_cau	Georgia	160928	37.4	89149	26353	19073	26353
Vitis vinifera	caucasica	Cicka	LC715954.1	VVSC-2_cau	Georgia	160928	37.4	89149	26353	19073	26353
Vitis vinifera	caucasica	Ojaleshi	LC714846.1	VVSC-3_cau	Georgia	160928	37.39	89148	26354	19072	26354
Vitis vinifera	caucasica	Meskhuri Mtsvane	AB856291.1	VVSC-4_cau	Georgia	160906	37.39	89127	26354	19072	26353
Vitis vinifera	caucasica	Saperavi	AB856290.1	VVSC-5_cau	Georgia	160927	37.38	89147	26354	19072	26354
Vitis vinifera	caucasica	Rkatsiteli	AB856289.1	VVSC-6_cau	Georgia	160927	37.39	89148	26354	19072	26353
Vitis vinifera	sylvestris		LC510289.1	VVSS-1_syl	South Caucasus, Europe and Mediterranean Basin	160926	37.4	89149	26353	19071	26353
Vitis vinifera	sylvestris		LC721284.1	VVSS-10_syl	South Caucasus, Europe and Mediterranean Basin	160928	37.4	89149	26353	19073	26353
Vitis vinifera	sylvestris		LC721283.1	VVSS-11_syl	France	160628	37.38	89148	26354	19072	26354
Vitis vinifera	sylvestris		LC715422.1	VVSS-12_syl	Georgia	160928	37.39	89148	26354	19072	26354
Vitis vinifera	sylvestris		LC715421.1	VVSS-13_syl	Georgia	160909	37.39	89128	26355	19071	26355
Vitis vinifera	sylvestris		LC715366.1	VVSS-14_syl	Georgia	160928	37.39	89148	26354	19072	26354
Vitis vinifera	sylvestris		LC523989.1	VVSS-15_syl	South Caucasus, Europe and Mediterranean Basin	160926	37.4	89149	26353	19071	26353
Vitis vinifera	sylvestris		LC508116.1	VVSS-16_syl	California	160933	37.4	89153	26354	19072	26354
Vitis vinifera	sylvestris		LC508115.1	VVSS-17_syl	Georgia	160928	37.39	89148	26354	19072	26354
Vitis vinifera	sylvestris		LC501387.1	VVSS-18_syl	Georgia	160928	37.39	89148	26354	19072	26354
Vitis vinifera	sylvestris		LC722365.1	VVSS-19_syl	France	160929	37.4	89149	26354	19073	26353
Vitis vinifera	sylvestris		LC494572.1	VVSS-2_syl	Italy	160928	37.4	89149	26353	19073	26353
Vitis vinifera	sylvestris	Vigne de Pausanias	LC492108.1	VVSS-20_syl	Georgia	160928	37.39	89148	26354	19072	26354
Vitis vinifera	sylvestris		LC523806.1	VVSS-3_syl	Sapin	160928	37.4	89149	26353	19073	26353
Vitis vinifera	sylvestris		LC507100.1	VVSS-4_syl	Italy	160928	37.4	89149	26353	19073	26353
Vitis vinifera	sylvestris	Maxxa	MG586833.1	VVSS-5_syl	Portugal	160928	37.4	89149	26353	19073	26353
Vitis vinifera	sylvestris	Ninotsminda	LC687363.1	VVSS-6_syl	Italy	160928	37.4	89149	26353	19073	26353
Vitis vinifera	sylvestris	Chkumi	LC687362.1	VVSS-7_syl	Germany	160928	37.4	89149	26353	19073	26353
Vitis vinifera	sylvestris	Teulere pied sauvage	LC495478.1	VVSS-8_syl	South Caucasus, Europe and Mediterranean Basin	160928	37.4	89149	26353	19073	26353
Vitis vinifera	sylvestris	D229	LC495883.1	VVSS-9_syl	South Caucasus, Europe and Mediterranean Basin	160926	37.4	89147	26353	19073	26353
Vitis vinifera x Vitis labrusca		Shenhua	NC_059701.1	VVVL-1_lab	China	160928	37.38	89148	26354	19072	26354
Vitis vinifera x Vitis labrusca		Shenhua	MT916288.1	VVVL-2_lab	China	160928	37.38	89148	26354	19072	26354
Vitis vinifera x Vitis labrusca		Jumeigui	OM201678.1	VVVL-3_lab	China	160928	37.38	89148	26354	19072	16354

## Sheet: Table_S2
Supplementary Table S2 - Start and end for each of the four regions comprising the chloroplast genome for each of the 34 varieties.
Query	LSC_start	LSC_end	LSC_start	LSC_end	IRb_start	IRb_end	IRb_start	IRb_end	SSC_start	SSC_end	IRa_start	IRa_end	IRa_start	IRa_end
VV-1_vini	160920	160928	1	89140	89141	115493	0	0	115494	134566	134567	160919	0	0
VV-2_vini			1	89135	89136	115489			115490	134561	134562	160915
VV-3_vini			3	89196	89197	115552			115553	134624	134625	160978	1	2
VV-4_vini	160920	160928	1	89140	89141	115493			115494	134566	134567	160919
VV-5_vini			47136	136282	136283	160927	1	1709	1710	20781	22502	47135
VVSC-1_cau	160920	160928	1	89140	89141	115493			115494	134566	134567	160919
VVSC-2_cau	160920	160928	1	89140	89141	115493			115494	134566	134567	160919
VVSC-3_cau	160920	160928	1	89139	89140	115493			115494	134565	134566	160919
VVSC-4_cau	160837	160906	1	89180	89181	115472			115473	134544	134545	160836
VVSC-5_cau	160919	160927	1	89138	89139	115492			115493	134564	134565	160918
VVSC-6_cau	160858	160927	1	89201	89202	115493			115494	134565	134566	160857
VVSS-1_syl	160918	160926	1	89140	89141	115493			115494	134564	134565	160917
VVSS-10_syl	160920	160928	1	89140	89141	115493			115494	134566	134567	160919
VVSS-11_syl	160920	160928	1	89139	89140	115493			115494	134565	134566	160919
VVSS-12_syl	160920	160928	1	89139	89140	115493			115494	134565	134566	160919
VVSS-13_syl	160901	160909	1	89119	89120	115474			115475	134545	134546	160900
VVSS-14_syl	160920	160928	1	89139	89140	115493			115494	134565	134566	160919
VVSS-15_syl	160918	160926	1	89140	89141	115493			115494	134564	134565	160917
VVSS-16_syl	160925	160933	1	89144	89145	115498			115499	134570	134571	160924
VVSS-17_syl	160920	160928	1	89139	89140	115493			115494	134565	134566	160919
VVSS-18_syl	160920	160928	1	89139	89140	115493			115494	134565	134566	160919
VVSS-19_syl	160841	160929	1	89221	89222	115494			115495	134567	134568	160840
VVSS-2_syl	160920	160928	1	89140	89141	115493			115494	134566	134567	160919
VVSS-20_syl	160920	160928	1	89139	89140	115493			115494	134565	134566	160919
VVSS-3_syl	160920	160928	1	89140	89141	115493			115494	134566	134567	160919
VVSS-4_syl	160920	160928	1	89140	89141	115493			115494	134566	134567	160919
VVSS-5_syl	160920	160928	1	89140	89141	115493			115494	134566	134567	160919
VVSS-6_syl	160920	160928	1	89140	89141	115493			115494	134566	134567	160919
VVSS-7_syl	160920	160928	1	89140	89141	115493			115494	134566	134567	160919
VVSS-8_syl	160920	160928	1	89140	89141	115493			115494	134566	134567	160919
VVSS-9_syl	160918	160926	1	89138	89139	115491			115492	134564	134565	160917
VVVL-1_lab			1	89148	89149	115502			115503	134574	134575	160928
VVVL-2_lab			1	89148	89149	115502			115503	134574	134575	160928
VVVL-3_lab			71781	160928	1	26354			26355	45426	45427	71780

## Sheet: Table_S3
Supplementary Table S3 - Percentage of guanine and cytosine (%GC) of each of the four regions comprising the chloroplast genome for each of the 34 varieties.
Query	LSC	IRb	SSC	IRa
VV-1_vini	35.33	42.96	31.67	42.96
VV-2_vini	35.31	42.96	31.66	42.96
VV-3_vini	35.32	42.96	31.66	42.96
VV-4_vini	35.33	42.96	31.67	42.96
VV-5_vini	35.31	42.96	31.66	43.34
VVSC-1_cau	35.33	42.96	31.67	42.96
VVSC-2_cau	35.33	42.96	31.67	42.96
VVSC-3_cau	35.32	42.96	31.68	42.96
VVSC-4_cau	35.31	43	31.69	43
VVSC-5_cau	35.31	42.96	31.66	42.96
VVSC-6_cau	35.3	43	31.68	43
VVSS-1_syl	35.34	42.96	31.67	42.96
VVSS-10_syl	35.33	42.96	31.67	42.96
VVSS-11_syl	35.31	42.96	31.66	42.96
VVSS-12_syl	35.32	42.96	31.68	42.96
VVSS-13_syl	35.32	42.96	31.69	42.96
VVSS-14_syl	35.32	42.96	31.68	42.96
VVSS-15_syl	35.34	42.96	31.67	42.96
VVSS-16_syl	35.33	42.96	31.66	42.96
VVSS-17_syl	35.32	42.96	31.68	42.96
VVSS-18_syl	35.32	42.96	31.68	42.96
VVSS-19_syl	35.31	43.03	31.67	43.03
VVSS-2_syl	35.33	42.96	31.67	42.96
VVSS-20_syl	35.32	42.96	31.68	42.96
VVSS-3_syl	35.33	42.96	31.67	42.96
VVSS-4_syl	35.33	42.96	31.67	42.96
VVSS-5_syl	35.33	42.96	31.67	42.96
VVSS-6_syl	35.33	42.96	31.67	42.96
VVSS-7_syl	35.33	42.96	31.67	42.96
VVSS-8_syl	35.33	42.96	31.67	42.96
VVSS-9_syl	35.33	42.96	31.67	42.96
VVVL-1_lab	35.31	42.96	31.66	42.96
VVVL-2_lab	35.31	42.96	31.66	42.96
VVVL-3_lab	35.31	42.96	31.66	42.96

## Sheet: Table_S4
Supplementary Table S4 - K2P values (%) for gene and intergene resolution to discriminate between subspecies and/or varieties of Vitis vinifera.
Code	Genes	tRNA	rRNA	Total	Intergenic	Code	Genes	tRNA	rRNA	Total	Intergenic
VV-1_vini	130	37	8	175	115	VVSS-15_syl	121	37	8	166	115
VV-2_vini	134	37	8	179	110	VVSS-16_syl	122	37	8	167	105
VV-3_vini	126	34	8	168	104	VVSS-17_syl	120	37	8	165	115
VV-4_vini	124	37	8	169	105	VVSS-18_syl	120	37	8	165	115
VV-5_vini	134	38	8	180	110	VVSS-19_syl	122	36	8	166	117
VVSC-1_cau	122	37	8	167	115	VVSS-2_syl	122	37	6	165	115
VVSC-2_cau	122	37	8	167	115	VVSS-20_syl	121	35	8	164	119
VVSC-3_cau	120	37	8	165	115	VVSS-3_syl	122	37	6	165	115
VVSC-4_cau	122	37	8	167	118	VVSS-4_syl	122	37	8	167	115
VVSC-5_cau	122	37	8	167	118	VVSS-5_syl	122	37	8	167	115
VVSC-6_cau	122	37	8	167	118	VVSS-6_syl	122	37	8	167	115
VVSS-1_syl	122	37	8	167	115	VVSS-7_syl	123	37	8	168	115
VVSS-10_syl	123	37	8	168	115	VVSS-8_syl	122	37	8	167	115
VVSS-11_syl	123	37	7	167	116	VVSS-9_syl	122	37	8	167	115
VVSS-12_syl	123	37	8	168	118	VVVL-1_lab	134	37	8	179	110
VVSS-13_syl	123	37	8	168	116	VVVL-2_lab	134	37	8	179	110
VVSS-14_syl	123	37	8	168	118	VVVL-3_lab	132	36	8	176	111

## Sheet: Tabla_S5
Supplementary Table S5 - Sumary of the genes, tRNA, and rRNA for the Vitis vinífera varieties.
Functions	Family name	V. vinífera L.
Photosynthesis	Subunits of ATP synthase	atpA, atpB, atpE, atpF, atpH, atpI
	Subunits of NADH dehydrogenase	ndhA, ndhB, ndhC, ndhD, ndhE, ndhF, ndhG, ndhH, ndhI, ndhJ, ndhK
	Subunits of cytochrome	petA, petB, petD, petG, petL, petN
	Subunits of photosystem I	psaA, psaB, psaC, psaI, psaJ, ycf3
	Subunits of photosystem II	psbA, psbB, psbC, psbD, psbE, psbF, psbH, psbI, psbJ,psbk, psbL, psbM, psbN, psbT, psbZ
	Subunit of rubisco	rbcL
Self replication	Large subunit of ribosome	rpl14, rpl16, rpl2, rpl20, rpl22, rpl23, rpl32, rpl33, rpl36
	DNA dependent RNA polymerase	rpoA, rpoB, rpoC1, rpoC2
	Small subunit of ribosome	rps18, rps19, rps2, rps3, rps4, rps7, rps8, rps11, rps12, rps14, rps15, rps16
	rRNA Genes	rn16S, rrn23S, rrn4.5S, rrn5S
	tRNA Genes	trnA-UGC, trnC-GCA, trnD-GUC, trnF-GAA, trnfM-CAU, trnG-UCC, trnH-GTG, trnI-CAU, trnL-CAA, trnM-CAU, trnN-GUU, trnP-GGG, trnQ-UUG, trnR-ACG, trnS-GCU, trnS-GGA, trnS-UGA, trnT-GGU, trnT-UGU, trnV-GAC, trnV-UAC, trnW-CCA, trnY-GUA
Other genes	Subunit of Acetyl-CoA-carboxylase	accD
	c-type cytochrome synthesis gene	ccsA
	Envelop membrane protein	cemA
	Protease	clpP
	Maturase	matK
	Translational initiation factor	infA
Genes of unkown function	Conserved open reading frames	ycf1, ycf15, ycf2, ycf4

## Sheet: Table_S6
Supplementary Table S6 - List of genes identified in the chloroplast genome of Vitis vinífera.
Variety	Met	Phe	Leu	Ile	Val	Ser	Pro	Thr	Ala	Tyr	His	Gln	Asn	Lys	Asp	Glu	Cys	Trp	Arg	Gly	Stop	Total
VV-1_vini	618	1474	2724	2251	1404	2052	1083	1331	1384	967	640	935	1268	1359	1081	1361	308	461	1577	1762	84	26124
VV-2_vini	633	277	2571	1482	1093	2654	1788	1376	1801	764	1188	809	1270	1046	1037	1035	234	479	2128	2726	164	26555
VV-3_vini	623	1473	2709	2262	1363	2031	1085	1317	1356	977	640	931	1290	1376	1085	1361	313	465	1595	1743	83	26078
VV-4_vini	629	1484	2750	2266	1408	2060	1097	1338	1391	978	646	943	1286	1380	1086	1374	314	468	1584	1770	86	26338
VV-5_vini	637	285	2917	1499	1343	2912	1557	1733	1770	771	1214	831	1290	547	693	1034	341	480	1824	2925	232	26835
VVSC-1_cau	629	1481	2742	2259	1396	2047	1089	1331	1386	975	641	940	1282	1369	1081	1372	312	466	1573	1758	85	26214
VVSC-2_cau	629	1481	2742	2259	1396	2047	1089	1331	1386	975	641	940	1282	1369	1081	1372	312	466	1573	1758	85	26214
VVSC-3_cau	618	1470	2719	2244	1392	2039	1075	1325	1379	964	635	931	1267	1348	1076	1359	306	460	1567	1749	83	26006
VVSC-4_cau	619	1473	2725	2250	1404	2052	1083	1331	1384	967	640	934	1269	1359	1081	1361	308	462	1577	1761	84	26124
VVSC-5_cau	619	1473	2723	2251	1404	2052	1083	1331	1384	967	640	934	1269	1360	1081	1360	308	463	1577	1761	84	26124
VVSC-6_cau	618	1473	2727	2251	1404	2052	1083	1332	1384	967	640	934	1271	1359	1081	1361	308	462	1578	1761	84	26130
VVSS-10_syl	633	1482	2761	2281	1412	2061	1104	1345	1405	985	650	945	1298	1391	1090	1380	316	468	1602	1794	86	26489
VVSS-11_syl	631	1477	2758	2276	1410	2057	1102	1344	1402	982	650	944	1293	1387	1089	1376	312	469	1597	1789	86	26431
VVSS-12_syl	629	1477	2761	2276	1409	2057	1102	1345	1402	982	650	944	1295	1386	1089	1377	312	468	1598	1788	86	26433
VVSS-13_syl	629	1476	2757	2275	1409	2054	1102	1342	1402	979	649	943	1292	1386	1090	1376	312	467	1597	1787	86	26410
VVSS-14_syl	630	1477	2762	2276	1410	2057	1102	1345	1402	982	650	944	1295	1386	1089	1377	312	468	1598	1789	86	26437
VVSS-15_syl	620	1471	2732	2266	1407	2050	1090	1336	1398	970	643	936	1279	1370	1087	1366	310	461	1594	1784	84	26254
VVSS-16_syl	619	1473	2723	2251	1404	2052	1083	1331	1384	967	640	934	1269	1360	1081	1360	308	462	1578	1761	84	26124
VVSS-17_syl	618	1470	2719	2244	1392	2039	1075	1325	1379	964	635	931	1267	1348	1076	1359	306	460	1567	1749	83	26006
VVSS-18_syl	618	1470	2719	2244	1392	2039	1075	1325	1379	964	635	931	1267	1348	1076	1359	306	460	1567	1749	83	26006
VVSS-19_syl	630	1478	2759	2276	1410	2057	1102	1344	1402	982	650	945	1292	1386	1089	1377	312	467	1597	1790	86	26431
VVSS-1_syl	629	1481	2741	2257	1396	2047	1089	1331	1386	974	641	940	1282	1368	1081	1370	312	466	1573	1758	85	26207
VVSS-20_syl	629	1476	2762	2275	1410	2057	1102	1344	1402	982	650	944	1294	1386	1089	1377	312	468	1598	1788	86	26431
VVSS-2_syl	634	1494	2767	2278	1415	2079	1103	1348	1394	987	650	950	1295	1390	1095	1384	317	470	1599	1779	90	26518
VVSS-3_syl	634	1494	2767	2278	1415	2079	1103	1348	1394	987	650	950	1295	1390	1095	1384	317	470	1599	1779	90	26518
VVSS-4_syl	629	1481	2742	2259	1396	2047	1089	1331	1386	975	641	940	1282	1369	1081	1372	312	466	1573	1758	85	26214
VVSS-5_syl	629	1481	2742	2259	1396	2047	1089	1331	1386	975	641	940	1282	1369	1081	1372	312	466	1573	1758	85	26214
VVSS-6_syl	629	1481	2742	2259	1396	2047	1089	1331	1386	975	641	940	1282	1369	1081	1372	312	466	1573	1758	85	26214
VVSS-7_syl	633	1482	2761	2281	1412	2061	1104	1345	1405	985	650	945	1298	1391	1090	1380	316	468	1602	1794	86	26489
VVSS-8_syl	629	1481	2742	2259	1396	2047	1089	1331	1386	975	641	940	1282	1369	1081	1372	312	466	1573	1758	85	26214
VVSS-9_syl	629	1481	2742	2259	1396	2047	1089	1331	1386	975	641	940	1282	1369	1081	1372	312	466	1573	1758	85	26214
VVVL-1_lab	633	277	2571	1482	1093	2654	1788	1376	1801	764	1188	809	1270	1046	1037	1035	234	479	2128	2726	164	26555
VVVL-2_lab	633	277	2571	1482	1093	2654	1788	1376	1801	764	1188	809	1270	1046	1037	1035	234	479	2128	2726	164	26555
VVVL-3_lab	627	427	3152	1295	1847	2405	1499	1443	1803	1120	545	1472	787	349	1394	773	1543	120	2802	899	222	26524

## Sheet: Table_S7
Supplementary Table S7 - Codon counts per amino acid in the chloroplast genomes of Vitis vinifera varieties.
Variety	Met	Phe	Leu	Ile	Val	Ser	Pro	Thr	Ala	Tyr	His	Gln	Asn	Lys	Asp	Glu	Cys	Trp	Arg	Gly	Stop
VV-1_vini	2.37	5.64	10.43	8.62	5.37	7.85	4.15	5.09	5.3	3.7	2.45	3.58	4.85	5.2	4.14	5.21	1.18	1.76	6.04	6.74	0.32
VV-2_vini	2.38	1.04	9.68	5.58	4.12	9.99	6.73	5.18	6.78	2.88	4.47	3.05	4.78	3.94	3.91	3.9	0.88	1.8	8.01	10.27	0.62
VV-3_vini	2.39	5.65	10.39	8.67	5.23	7.79	4.16	5.05	5.2	3.75	2.45	3.57	4.95	5.28	4.16	5.22	1.2	1.78	6.12	6.68	0.32
VV-4_vini	2.39	5.63	10.44	8.6	5.35	7.82	4.17	5.08	5.28	3.71	2.45	3.58	4.88	5.24	4.12	5.22	1.19	1.78	6.01	6.72	0.33
VV-5_vini	2.37	1.06	10.87	5.59	5	10.85	5.8	6.46	6.6	2.87	4.52	3.1	4.81	2.04	2.58	3.85	1.27	1.79	6.8	10.9	0.86
VVSC-1_cau	2.4	5.65	10.46	8.62	5.33	7.81	4.15	5.08	5.29	3.72	2.45	3.59	4.89	5.22	4.12	5.23	1.19	1.78	6	6.71	0.32
VVSC-2_cau	2.4	5.65	10.46	8.62	5.33	7.81	4.15	5.08	5.29	3.72	2.45	3.59	4.89	5.22	4.12	5.23	1.19	1.78	6	6.71	0.32
VVSC-3_cau	2.38	5.65	10.46	8.63	5.35	7.84	4.13	5.09	5.3	3.71	2.44	3.58	4.87	5.18	4.14	5.23	1.18	1.77	6.03	6.73	0.32
VVSC-4_cau	2.37	5.64	10.43	8.61	5.37	7.85	4.15	5.09	5.3	3.7	2.45	3.58	4.86	5.2	4.14	5.21	1.18	1.77	6.04	6.74	0.32
VVSC-5_cau	2.37	5.64	10.42	8.62	5.37	7.85	4.15	5.09	5.3	3.7	2.45	3.58	4.86	5.21	4.14	5.21	1.18	1.77	6.04	6.74	0.32
VVSC-6_cau	2.37	5.64	10.44	8.61	5.37	7.85	4.14	5.1	5.3	3.7	2.45	3.57	4.86	5.2	4.14	5.21	1.18	1.77	6.04	6.74	0.32
VVSS-10_syl	2.39	5.59	10.42	8.61	5.33	7.78	4.17	5.08	5.3	3.72	2.45	3.57	4.9	5.25	4.11	5.21	1.19	1.77	6.05	6.77	0.32
VVSS-11_syl	2.39	5.59	10.43	8.61	5.33	7.78	4.17	5.08	5.3	3.72	2.46	3.57	4.89	5.25	4.12	5.21	1.18	1.77	6.04	6.77	0.33
VVSS-12_syl	2.38	5.59	10.45	8.61	5.33	7.78	4.17	5.09	5.3	3.72	2.46	3.57	4.9	5.24	4.12	5.21	1.18	1.77	6.05	6.76	0.33
VVSS-13_syl	2.38	5.59	10.44	8.61	5.34	7.78	4.17	5.08	5.31	3.71	2.46	3.57	4.89	5.25	4.13	5.21	1.18	1.77	6.05	6.77	0.33
VVSS-14_syl	2.38	5.59	10.45	8.61	5.33	7.78	4.17	5.09	5.3	3.71	2.46	3.57	4.9	5.24	4.12	5.21	1.18	1.77	6.04	6.77	0.33
VVSS-15_syl	2.36	5.6	10.41	8.63	5.36	7.81	4.15	5.09	5.32	3.69	2.45	3.57	4.87	5.22	4.14	5.2	1.18	1.76	6.07	6.8	0.32
VVSS-16_syl	2.37	5.64	10.42	8.62	5.37	7.85	4.15	5.09	5.3	3.7	2.45	3.58	4.86	5.21	4.14	5.21	1.18	1.77	6.04	6.74	0.32
VVSS-17_syl	2.38	5.65	10.46	8.63	5.35	7.84	4.13	5.09	5.3	3.71	2.44	3.58	4.87	5.18	4.14	5.23	1.18	1.77	6.03	6.73	0.32
VVSS-18_syl	2.38	5.65	10.46	8.63	5.35	7.84	4.13	5.09	5.3	3.71	2.44	3.58	4.87	5.18	4.14	5.23	1.18	1.77	6.03	6.73	0.32
VVSS-19_syl	2.38	5.59	10.44	8.61	5.33	7.78	4.17	5.08	5.3	3.72	2.46	3.58	4.89	5.24	4.12	5.21	1.18	1.77	6.04	6.77	0.33
VVSS-1_syl	2.4	5.65	10.46	8.61	5.33	7.81	4.16	5.08	5.29	3.72	2.45	3.59	4.89	5.22	4.12	5.23	1.19	1.78	6	6.71	0.32
VVSS-20_syl	2.38	5.58	10.45	8.61	5.33	7.78	4.17	5.08	5.3	3.72	2.46	3.57	4.9	5.24	4.12	5.21	1.18	1.77	6.05	6.76	0.33
VVSS-2_syl	2.39	5.63	10.43	8.59	5.34	7.84	4.16	5.08	5.26	3.72	2.45	3.58	4.88	5.24	4.13	5.22	1.2	1.77	6.03	6.71	0.34
VVSS-3_syl	2.39	5.63	10.43	8.59	5.34	7.84	4.16	5.08	5.26	3.72	2.45	3.58	4.88	5.24	4.13	5.22	1.2	1.77	6.03	6.71	0.34
VVSS-4_syl	2.4	5.65	10.46	8.62	5.33	7.81	4.15	5.08	5.29	3.72	2.45	3.59	4.89	5.22	4.12	5.23	1.19	1.78	6	6.71	0.32
VVSS-5_syl	2.4	5.65	10.46	8.62	5.33	7.81	4.15	5.08	5.29	3.72	2.45	3.59	4.89	5.22	4.12	5.23	1.19	1.78	6	6.71	0.32
VVSS-6_syl	2.4	5.65	10.46	8.62	5.33	7.81	4.15	5.08	5.29	3.72	2.45	3.59	4.89	5.22	4.12	5.23	1.19	1.78	6	6.71	0.32
VVSS-7_syl	2.39	5.59	10.42	8.61	5.33	7.78	4.17	5.08	5.3	3.72	2.45	3.57	4.9	5.25	4.11	5.21	1.19	1.77	6.05	6.77	0.32
VVSS-8_syl	2.4	5.65	10.46	8.62	5.33	7.81	4.15	5.08	5.29	3.72	2.45	3.59	4.89	5.22	4.12	5.23	1.19	1.78	6	6.71	0.32
VVSS-9_syl	2.4	5.65	10.46	8.62	5.33	7.81	4.15	5.08	5.29	3.72	2.45	3.59	4.89	5.22	4.12	5.23	1.19	1.78	6	6.71	0.32
VVVL-1_lab	2.38	1.04	9.68	5.58	4.12	9.99	6.73	5.18	6.78	2.88	4.47	3.05	4.78	3.94	3.91	3.9	0.88	1.8	8.01	10.27	0.62
VVVL-2_lab	2.38	1.04	9.68	5.58	4.12	9.99	6.73	5.18	6.78	2.88	4.47	3.05	4.78	3.94	3.91	3.9	0.88	1.8	8.01	10.27	0.62
VVVL-3_lab	2.36	1.61	11.88	4.88	6.96	9.07	5.65	5.44	6.8	4.22	2.05	5.55	2.97	1.32	5.26	2.91	5.82	0.45	10.56	3.39	0.84

## Sheet: Table_S8
Supplementary Table S8 - Codon percentage per amino acid in the chloroplast genomes of Vitis vinifera varieties.
Genes	%	Genes	%	Genes	%	InterGenes	%	InterGenes	%
ndhD	8.82353	atpA	0	psbZ	0	petD-ycf2	17.6471	cemA-petA	0
trnR-ACG	8.82353	atpB	0	rbcL	0	trnF-GAA-trnM-CAU	14.7059	infA-rpl36	0
atpE	5.88235	atpF	0	rpl14	0	ccsA-trnN-GUU	11.7647	ndhB-trnL-CAA	0
ndhK	5.88235	atpI	0	rpl20	0	rpl2-rps19	11.7647	ndhE-psaC	0
petD	5.88235	ccsA	0	rpl23	0	trnC-GCA-petN	11.7647	ndhF-trnN-GUU	0
psbC	5.88235	cemA	0	rpl32	0	atpA-trnS-GCU	8.82353	ndhG-ndhE	0
psbD	5.88235	infA	0	rpl33	0	ndhJ-trnT-UGU	8.82353	ndhI-ndhG	0
psbH	5.88235	matK	0	rpl36	0	psaC-ndhD	8.82353	petG-psaJ	0
rps12	5.88235	ndhA	0	rpoA	0	rbcL-accD	8.82353	petL-petG	0
rps19	5.88235	ndhB	0	rpoB	0	trnL-UAA-trnF-GAA	8.82353	psaA-psaB	0
rps3	5.88235	ndhC	0	rpoC1	0	trnR-ACG-ycf1	8.82353	psaB-rps14	0
trnC-GCA	5.88235	ndhE	0	rps11	0	trnR-UCU-trnC-GCA	8.82353	psaJ-rpl33	0
trnF-GAA	5.88235	ndhG	0	rps12	0	trnS-UGA-trnE-UUC	8.82353	psbE-psbF	0
trnH-GUG	5.88235	ndhH	0	rps14	0	rpl20-trnP-UGG	5.88235	psbM-rpoB	0
trnP-UGG	5.88235	ndhI	0	rps15	0	trnD-GUC-psbM	5.88235	rpl14-rps8	0
ycf1	5.88235	ndhJ	0	rps18	0	trnP-UGG-trnW-CCA	5.88235	rpl16-rpl14	0
accD	2.94118	petA	0	rps2	0	trnS-GGA-trnL-UAA	5.88235	rpl23-rpl2	0
ndhF	2.94118	petG	0	rps7	0	accD-psaI	2.94118	rpl32-trnL-UAG	0
psbI	2.94118	petL	0	rps8	0	atpF-atpA	2.94118	rpl33-rps18	0
rpl16	2.94118	petN	0	trnA-UGC	0	ndhB-trnL-CAA	2.94118	rpl36-rps11	0
rpoC2	2.94118	psaA	0	trnL-CAA	0	ndhD-ndhF	2.94118	rpoB-rpoC1	0
rps16	2.94118	psaB	0	trnL-UAG	0	petA-petL	2.94118	rpoC2-rps2	0
trnD-GUC	2.94118	psaC	0	trnR-UCU	0	psbK-psbI	2.94118	rps11-rpoA	0
trnE-UUC	2.94118	psaI	0	trnS-GCU	0	rpoC1-rpoC2	2.94118	rps12-rps7	0
trnL-CAA	2.94118	psaJ	0	trnS-GGA	0	trnE-UUC-trnY-GUA	2.94118	rps2-atpI	0
trnM-CAU	2.94118	psbA	0	trnV-GAC	0	trnM-CAU-rbcL	2.94118	rps7-ndhB	0
trnN-GUU	2.94118	psbB	0	trnW-CCA	0	trnN-GUU-rps12	2.94118	rps8-infA	0
trnQ-UUG	2.94118	psbE	0	ycf2	0	trnY-GUA-trnD-GUC	2.94118	trnL-UAG-ccsA	0
trnR-ACG	2.94118	psbF	0					trnW-CCA-psbE	0
trnS-UGA	2.94118	psbJ	0
trnV-GAC	2.94118	psbK	0
trnY-GUA	2.94118	psbM	0
